# Supplementary material for: Effect of Vibro-Tactile Stimulation Sequence and Support Surface Inclination on Gait and Balance Measures
Source: Brain Sci. 2025 Jan 30;15(2):138. doi: 10.3390/brainsci15020138 (PMC11853359; doi:10.3390/brainsci15020138)
Supplement: Supplementary file 1 [file brainsci-15-00138-s001.zip]

Archive with 1 entries (1 files):
- brainsci-3429252-supplementary.pdf
